# Supplementary material for: A Phenomenological Perturbation-like Approach for Prediction of Molecular Properties in Large Libraries of Polysubstituted Derivatives: Application to Molecular Solar Thermal Systems
Source: J Chem Theory Comput. 2025 Jan 8;21(7):3374–81. doi: 10.1021/acs.jctc.4c01483 (PMC11983710; doi:10.1021/acs.jctc.4c01483)
Supplement: Supplementary file 1 — ct4c01483_si_001.xlsx [file ct4c01483_si_001.xlsx]

## Sheet: Sheet1
A phenomenological perturbation-like approach for prediction of molecular properties in large libraries of poly-substituted derivatives: application to molecular solar thermal systems
Alba Peinado,a Alejandro Jodra,a Claudia Cebrián,a and Luis Manuel Frutosa,b,*
aDepartamento de Química Analítica, Química Física e Ingeniería Química, Universidad de Alcalá. E- 28871 Alcalá de Henares, Madrid, Spain. bInstituto de Investigación Química ‘‘Andrés M. del Río’’. Universidad de Alcalá. E- 28871 Alcalá de Henares, Madrid, Spain.
* luisma.frutos@uah.es
						M06X	1st order E	2nd order E
						E(QC)-E(NBD)	E(QC)-E(NBD)	E(QC)-E(NBD)
	# compound	position #1	position #2	position #3	position #4	(kcal/mol)	(kcal/mol)	(kcal/mol)		position	substituent											1st+2nd	3rd+4th
	1	0	0	0	0	15.3389	15.3389	15.3389		0 ->	-H											0	0	0
	2	0	0	0	1	14.0882	14.0882	14.0882		1 ->	-CN											1.29033	-0.000213405	-0.0165387
	3	0	0	0	2	16.1388	16.1388	16.1388		2 ->	-CO2Me											0.0607313	-0.000126753	-0.208711
	4	0	0	0	3	16.6566	16.6566	16.6566		3 ->	-Me											1.14651	-1.6963e-05	-0.00147953
	5	0	0	0	4	18.2519	18.2519	18.2519		4 ->	-Ph											2.64048	-7.0994e-05	-0.00268868
	6	0	0	0	5	15.9066	14.2222	15.9066		5 ->	-NHCO-Ph											4.00711	9.09832e-08	2.27054e-06
	7	0	0	1	2	15.502	16.2728	15.502														3.0107	-2.30849e-06	-7.66763e-05
	8	0	0	1	3	17.0757	16.7907	17.0757														2.05539	-1.08149e-06	-5.26173e-05
	9	0	0	1	4	19.6942	18.386	19.6942														4.46838	4.0865e-06	9.14538e-05
	10	0	0	1	5	14.2217	15.022	14.2217														6.72667	-4.56598e-06	-6.78788e-05
	11	0	0	2	3	16.6532	15.5399	16.6532														0.698345	-2.53401e-06	-0.000362859
	12	0	0	2	4	17.3586	17.1352	17.3586														3.85832	-1.94555e-06	-5.04248e-05
	13	0	0	2	5	17.3384	17.5905	17.3384														5.2569	2.41751e-06	4.59874e-05
	14	0	0	3	4	17.882	19.1858	17.882														3.89404	3.27099e-06	8.39999e-05
	15	0	0	3	5	19.1315	19.7037	19.1315														4.4974	3.95233e-08	8.78803e-07
	16	0	0	4	5	14.983	14.2222	14.983														6.33894	2.81902e-06	4.44715e-05
	17	0	1	0	2	16.3849	16.2728	16.3849														2.04793	3.15256e-06	0.000153939
	18	0	1	0	3	17.3673	16.7907	17.3673														2.5008	2.21049e-06	8.83915e-05
	19	0	1	0	4	19.3814	18.386	19.3814														4.38553	-4.76848e-06	-0.000108732
	20	0	1	0	5	18.1891	15.607	18.3721														6.34633	-2.37597e-06	-3.74384e-05
	21	0	1	1	1	15.6322	14.3562	16.6714														6.18209	-0.0203273	-0.32881
	22	0	1	1	2	15.5098	16.4068	15.6181														4.73399	-0.822071	-17.3653
	23	0	1	1	3	17.891	16.9247	17.6564														3.14577	-0.0348911	-1.10914
	24	0	1	1	4	19.7588	18.52	20.6937														5.94954	-0.0175946	-0.29573
	25	0	1	1	5	15.4866	13.1055	15.9569														8.802	-0.810757	-9.21106
	26	0	1	2	2	13.8754	15.1561	13.9143														3.85307	-0.343878	-8.92478
	27	0	1	2	3	16.6409	15.6739	16.8105														1.3028	-0.0167425	-1.28512
	28	0	1	2	4	17.2805	17.2692	17.9345														4.85354	0.00586942	0.120931
	29	0	1	2	5	18.3059	17.2067	18.3117														6.8463	-0.692634	-10.1169
	30	0	1	3	3	18.6827	17.7245	19.2951														4.62732	0.0404032	0.873144
	31	0	1	3	4	20.1543	19.3199	20.2574														6.52666	-0.393078	-6.02266
	32	0	1	3	5	19.8675	18.2424	20.7372														7.72419	-0.133931	-1.73392
	33	0	1	4	4	20.9191	19.8377	21.9657														8.9063	-0.541855	-6.08395
	34	0	1	4	5	24.74	21.433	21.0658														10.1837	-1.16848	-11.474
	35	0	1	5	5	15.0084	15.022	15.0084														11.7748	-10.3102	-87.5617
	36	0	2	0	3	15.7672	15.5399	15.7672														1.17286	3.60546e-06	0.000307409
	37	0	2	0	4	17.2778	17.1352	17.2778														2.90788	-4.21798e-06	-0.000145054
	38	0	2	0	5	15.0959	13.1055	14.7311														4.41937	4.38953e-06	9.93248e-05
	39	0	2	1	2	13.7121	15.1561	13.8181														2.68803	0.572888	21.3126
	40	0	2	1	3	16.7884	15.6739	15.6328														1.3319	-0.0489906	-3.67825
	41	0	2	1	4	17.4474	17.2692	18.1665														3.98595	0.982809	24.6568
	42	0	2	1	5	12.0295	11.8547	13.3555														6.38911	-0.656172	-10.2702
	43	0	2	2	2	11.8607	13.9053	11.4532														1.00032	-0.749081	-74.8838
	44	0	2	2	3	15.0413	14.4232	14.1257														-1.31785	0.608648	-46.1848
	45	0	2	2	4	14.6937	16.0185	14.7463														2.08318	0.671308	32.2251
	46	0	2	2	5	16.1688	15.9559	16.1905														3.62662	-0.020692	-0.570559
	47	0	2	3	3	16.9899	16.4738	16.9502														2.81777	0.0111468	0.395588
	48	0	2	3	4	17.2875	18.0691	17.409														4.56739	-0.0169956	-0.372108
	49	0	2	3	5	16.1414	16.9916	16.8109														5.31562	-0.306051	-5.75759
	50	0	2	4	4	17.1267	18.5869	17.5359														4.64375	-0.0691086	-1.48821
	51	0	2	4	5	12.4945	20.1823	15.7297														5.47188	-0.632271	-11.5549
	52	0	2	5	5	17.6595	17.5905	17.6595														4.89797	-7.1916	-146.828
	53	0	3	0	4	19.5741	19.1858	19.5741														3.8939	-3.56003e-06	-9.14257e-05
	54	0	3	0	5	17.7744	17.2067	17.7635														5.64729	-4.37398e-06	-7.74526e-05
	55	0	3	1	3	19.2952	17.7245	19.3246														4.13661	0.0772531	1.86755
	56	0	3	1	4	21.8485	19.3199	22.2623														6.60937	0.0197422	0.298701
	57	0	3	1	5	15.7623	15.9559	15.7384														9.25442	-0.298638	-3.22697
	58	0	3	2	3	18.3259	16.4738	18.1573														2.29796	0.0818657	3.56254
	59	0	3	2	4	18.8867	18.0691	19.1819														5.51769	0.2999	5.43524
	60	0	3	2	5	17.4597	18.0065	17.4741														7.30304	-0.252143	-3.45258
	61	0	3	3	3	17.8932	18.5244	17.9802														3.14889	0.0544043	1.72773
	62	0	3	3	4	18.7784	20.1197	18.843														4.71722	-0.0234089	-0.496243
	63	0	3	3	5	18.0473	19.0422	18.6212														5.70734	-0.0147812	-0.258986
	64	0	3	4	4	19.5351	20.6375	19.7502														5.56586	-0.022724	-0.408276
	65	0	3	4	5	14.338	22.2329	19.4107														6.63589	-0.418443	-6.30576
	66	0	3	5	5	19.8219	19.7037	19.8219														9.08218	-0.465183	-5.12193
	67	0	4	0	5	21.1449	18.2424	20.5011														6.6173	4.96951e-06	7.50988e-05
	68	0	4	1	4	22.3253	19.8377	22.9689														8.84244	0.272098	3.07718
	69	0	4	1	5	17.6874	16.9916	17.7525														10.8424	-0.510753	-4.71068
	70	0	4	2	4	17.1241	18.5869	18.3071														5.44748	0.42886	7.87264
	71	0	4	2	5	17.5145	19.0422	18.3556														6.58777	-0.644187	-9.77854
	72	0	4	3	4	18.0033	20.6375	18.7485														5.41929	-0.356735	-6.58269
	73	0	4	3	5	18.636	19.5601	21.3372														5.76436	-0.499706	-8.66888
	74	0	4	4	4	20.5598	21.1554	21.9962														7.71448	-1.17645	-15.2499
	75	0	4	4	5	15.2953	22.7507	18.1805														8.13946	-0.81143	-9.96909
	76	0	4	5	5	23.2292	21.433	26.4814														7.61105	-0.25908	-3.404
	77	0	5	1	5	18.5192	20.1823	20.9133														13.4401	-2.50555	-18.6424
	78	0	5	2	5	21.0557	22.2329	22.8215														7.0204	-0.401392	-5.7175
	79	0	5	3	5	19.8013	22.7507	22.5929														9.21719	-0.884488	-9.59607
	80	0	5	4	5	31.0005	24.346	28.8218														8.61759	0.171355	1.98843
	81	0	5	5	5	13.6687	14.2222	13.6687														18.2207	2.46899	13.5505
	82	1	0	0	2	17.5188	16.2728	17.5188														0.601236	-4.3095e-06	-0.000716774
	83	1	0	0	3	18.4954	16.7907	18.4954														3.32441	-2.75249e-06	-8.27965e-05
	84	1	0	0	4	17.0691	18.386	17.0691														5.43639	3.87599e-06	7.1297e-05
	85	1	0	0	5	16.1809	14.3562	16.3622														3.89762	-4.48601e-06	-0.000115096
	86	1	0	1	2	17.6669	16.4068	17.7571														4.21934	-0.0122177	-0.289565
	87	1	0	1	3	20.3651	16.9247	19.7896														4.90142	0.00119538	0.0243885
	88	1	0	1	4	19.1957	18.52	19.3865														7.93244	0.146484	1.84664
	89	1	0	1	5	16.2188	15.1561	16.3625														7.28533	0.311343	4.27356
	90	1	0	2	3	19.8644	15.6739	19.2528														3.5731	-0.174495	-4.88357
	91	1	0	2	4	16.5196	17.2692	16.9365														7.35109	0.680804	9.26127
	92	1	0	2	5	19.2848	17.7245	19.2892														5.84428	-0.057542	-0.984587
	93	1	0	3	4	16.5956	19.3199	16.8112														6.75391	-0.100658	-1.49037
	94	1	0	3	5	18.2381	19.8377	18.5254														4.45187	-0.106936	-2.40206
	95	1	0	4	5	16.4379	14.3562	16.5835														6.68417	-0.0440676	-0.659282
	96	1	1	0	2	19.7111	16.4068	19.7848														4.49528	-0.121805	-2.70962
	97	1	1	0	3	21.1951	16.9247	21.2261														6.58554	0.0447918	0.680154
	98	1	1	0	4	19.7203	18.52	20.2185														9.0883	0.0897915	0.98799
	99	1	1	0	5	18.942	14.4903	19.147														8.1437	-0.426604	-5.23845
	100	1	1	1	2	19.4744	16.5409	19.8932														7.84948	0.136656	1.74096
	101	1	1	1	3	22.0664	17.0587	22.3903														7.89866	-0.092404	-1.16987
	102	1	1	1	4	21.0175	18.654	22.4059														11.3204	-0.302024	-2.66795
	103	1	1	1	5	17.8374	15.2901	18.075														11.2675	-0.60666	-5.38416
	104	1	1	2	3	21.5325	15.808	21.43														6.0844	-0.0420471	-0.691063
	105	1	1	2	4	18.2989	17.4033	19.5324														10.2532	0.607715	5.9271
	106	1	1	2	5	22.1645	17.8586	23.2659														9.34052	-0.658881	-7.054
	107	1	1	3	4	20.3589	19.4539	21.2066														11.2934	-0.573358	-5.07695
	108	1	1	3	5	21.0487	19.9717	23.3795														9.5855	-0.581805	-6.06963
	109	1	1	4	5	17.9917	15.1561	18.0727														12.4358	-1.81285	-14.5777
	110	1	2	0	3	19.221	15.6739	19.2903														5.01038	0.0602531	1.20256
	111	1	2	0	4	17.2336	17.2692	17.7793														7.36342	-0.0274538	-0.37284
	112	1	2	0	5	17.3533	15.2901	17.7576														5.96952	-0.536845	-8.99311
	113	1	2	1	3	20.18	15.808	20.0311														5.83756	-0.0272991	-0.467646
	114	1	2	1	4	18.2933	17.4033	19.5432														9.10964	0.00938799	0.103056
	115	1	2	1	5	15.0812	11.9888	15.3812														8.60739	-0.532424	-6.18566
	116	1	2	2	2	15.3467	14.0394	15.2783														3.89732	0.354912	9.10657
	117	1	2	2	3	19.077	14.5572	18.4096														3.21653	0.536818	16.6893
	118	1	2	2	4	16.7657	16.1525	16.0086														7.23558	1.41464	19.5512
	119	1	2	2	5	19.2846	16.09	19.3668														5.87363	1.04002	17.7066
	120	1	2	3	3	19.7349	16.6078	20.5853														6.71924	0.202709	3.01684
	121	1	2	3	4	17.2749	18.2031	18.0226														9.08689	-0.439662	-4.83843
	122	1	2	3	5	21.2478	17.1257	20.9108														6.92971	-0.608135	-8.77577
	123	1	2	4	4	16.995	18.721	18.6141														9.55401	0.478587	5.00928
	124	1	2	4	5	22.2126	20.3163	17.2267														7.47674	-1.13772	-15.2168
	125	1	2	5	5	18.6822	17.7245	18.7275														7.49701	3.26514	43.5526
	126	1	3	0	4	17.1429	19.3199	17.6204														6.30836	-0.0685889	-1.08727
	127	1	3	0	5	21.7636	17.8586	21.2677														5.15635	-0.428271	-8.30571
	128	1	3	1	4	20.3992	19.4539	21.1838														9.69196	0.222829	2.29912
	129	1	3	1	5	17.057	16.09	17.1084														9.43161	-0.106683	-1.13113
	130	1	3	2	3	20.6942	16.6078	19.9861														4.79125	0.044463	0.928003
	131	1	3	2	4	17.4051	18.2031	17.989														8.62901	0.944265	10.9429
	132	1	3	2	5	18.091	18.1406	18.1953														7.50895	-0.113246	-1.50814
	133	1	3	3	3	19.0211	18.6584	19.1603														5.00928	0.138981	2.77447
	134	1	3	3	4	16.1585	20.2537	17.0014														7.19562	-0.0979726	-1.36156
	135	1	3	3	5	19.385	19.1763	20.2659														5.28034	-0.545247	-10.326
	136	1	3	4	4	17.8563	20.7716	18.3733														8.43503	0.295692	3.50553
	137	1	3	4	5	21.2555	22.3669	18.4525														6.59967	-0.481502	-7.29585
	138	1	3	5	5	18.4883	19.8377	18.9241														9.64013	-0.338431	-3.51065
	139	1	4	0	5	22.0946	19.9717	22.9463														7.04538	-0.712729	-10.1163
	140	1	4	1	5	20.5196	17.1257	20.6371														11.9387	-0.509348	-4.26638
	141	1	4	2	4	15.7432	18.721	18.1701														9.47782	0.772839	8.15419
	142	1	4	2	5	19.0487	19.1763	20.5915														7.71271	-1.33991	-17.3727
	143	1	4	3	4	15.5174	20.7716	17.9628														8.81672	-0.869841	-9.86581
	144	1	4	3	5	22.2279	19.6941	24.0377														6.2564	-1.74898	-27.9551
	145	1	4	4	4	19.0702	21.2894	21.6752														11.5027	-0.638231	-5.54854
	146	1	4	4	5	15.5174	22.8847	15.5174														9.02227	-1.40107	-15.529
	147	1	4	5	5	23.8266	20.3163	21.7995														9.08802	-10.2325	-112.593
	148	1	5	2	5	21.9812	22.3669	23.0589														9.03701	4.70168	52.0269
	149	1	5	3	5	23.623	22.8847	23.295														10.6009	-0.129211	-1.21887
	150	1	5	4	5	31.9491	24.4801	29.9426														10.3921	0.892991	8.59302
	151	1	5	5	5	15.5232	15.022	15.5232														20.5893	1.58947	7.71989
	152	2	0	0	3	14.9185	15.5399	14.9185														1.6132	-2.08349e-06	-0.000129153
	153	2	0	0	4	12.586	17.1352	12.586														1.42189	-4.49505e-06	-0.000316132
	154	2	0	0	5	13.6175	13.1055	13.9125														-2.28186	3.7195e-06	-0.000163003
	155	2	0	1	2	15.5426	15.1561	15.6472														1.72575	-0.0413708	-2.39727
	156	2	0	1	3	15.4212	15.6739	16.0984														3.21893	-0.161358	-5.0128
	157	2	0	1	4	16.4947	17.2692	14.789														3.94665	-0.437144	-11.0763
	158	2	0	1	5	14.2467	13.9053	14.1009														1.13457	3.60148	317.432
	159	2	0	2	3	14.3593	14.4232	15.4099														1.53146	0.171419	11.1932
	160	2	0	2	4	14.3473	16.0185	12.1873														3.00616	-0.402487	-13.3888
	161	2	0	2	5	15.4086	16.4738	15.5866														-0.665637	3.86095	-580.038
	162	2	0	3	4	13.9488	18.0691	12.2024														2.64106	0.0725107	2.74551
	163	2	0	3	5	15.618	18.5869	13.6928														-1.82595	3.28944	-180.149
	164	2	0	4	5	17.4305	15.1561	17.4537														0.256639	3.7352	1455.43
	165	2	1	0	3	17.1011	15.6739	17.3136														4.62711	0.150605	3.25485
	166	2	1	0	4	14.4517	17.2692	15.3998														4.82657	0.0738805	1.5307
	167	2	1	0	5	16.934	15.2901	17.4477														1.717	-0.964991	-56.2023
	168	2	1	1	3	16.8363	15.808	18.3634														5.96894	-0.277526	-4.64951
	169	2	1	1	4	17.5329	17.4033	17.4728														7.08744	-0.869022	-12.2614
	170	2	1	1	5	15.5004	14.0394	15.4778														4.86952	2.22142	45.6189
	171	2	1	2	3	15.7563	14.5572	17.2514														3.79554	0.344005	9.06339
	172	2	1	2	4	15.3247	16.1525	14.4476														5.66101	-0.453384	-8.00888
	173	2	1	2	5	18.7102	16.6078	19.2277														2.58339	2.86129	110.757
	174	2	1	3	4	17.0116	18.2031	16.2621														6.93331	0.151822	2.18974
	175	2	1	3	5	18.5428	18.721	18.2114														3.06046	2.53659	82.8827
	176	2	1	4	5	17.0187	13.9053	17.037														5.76107	2.2364	38.8191
	177	2	2	0	3	15.8942	14.4232	16.6732														4.13378	0.182454	4.41374
	178	2	2	0	4	13.5401	16.0185	14.2559														4.18353	-0.067875	-1.62243
	179	2	2	0	5	16.151	14.0394	16.6075														0.624643	-1.06366	-170.283
	180	2	2	1	3	15.4001	14.5572	17.2996														4.98968	-0.128319	-2.57169
	181	2	2	1	4	16.2575	16.1525	15.9055														5.95846	-0.667163	-11.1969
	182	2	2	1	5	13.1038	12.7886	13.9765														3.29124	2.44707	74.3511
	183	2	2	2	3	12.9418	13.3065	15.5265														2.0095	-0.100122	-4.98242
	184	2	2	2	4	14.0802	14.9018	12.2192														3.72526	-1.29813	-34.8466
	185	2	2	2	5	17.5088	15.3571	17.8425														0.198324	4.55473	2296.61
	186	2	2	3	4	15.8364	16.9524	14.3735														5.80865	0.445143	7.66345
	187	2	2	3	5	15.704	17.4702	14.7414														1.4865	3.04816	205.057
	188	2	2	4	5	15.0679	16.4738	15.121														1.88382	2.75023	145.992
	189	2	3	0	4	13.0297	18.0691	13.1077														2.16641	0.00404003	0.186485
	190	2	3	0	5	16.9139	16.6078	17.5469														-1.15057	-0.18047	15.6852
	191	2	3	1	4	17.8023	18.2031	16.5567														5.57874	-0.209015	-3.74664
	192	2	3	1	5	15.3524	15.3571	16.1136														3.15341	3.52762	111.867
	193	2	3	2	4	15.2958	16.9524	13.2103														4.15663	0.0575278	1.384
	194	2	3	2	5	15.9314	16.8898	16.0445														0.871597	4.0718	467.165
	195	2	3	3	3	15.1679	17.4077	15.4281														3.07228	0.0968851	3.15352
	196	2	3	3	4	13.56	19.003	12.3631														2.95534	0.188303	6.37163
	197	2	3	3	5	16.2858	17.9255	16.31														-1.12492	3.10418	-275.946
	198	2	3	4	4	15.2943	19.5208	13.5112														4.04504	0.694187	17.1614
	199	2	3	4	5	19.9109	21.1161	13.0869														0.044693	3.55691	7958.56
	200	2	3	5	5	25.339	18.5869	15.2693														2.63585	4.39767	166.841
	201	2	4	0	5	19.9937	18.721	19.1771														1.48544	15.9576	1074.27
	202	2	4	1	5	13.7121	17.4702	14.2492														6.40744	3.58836	56.003
	203	2	4	2	5	16.4981	17.9255	17.7172														1.82234	2.39449	131.397
	204	2	4	3	4	13.2198	19.5208	14.1823														5.32342	-0.109772	-2.06205
	205	2	4	3	5	19.5752	18.4434	20.9397														0.598113	1.93813	324.041
	206	2	4	4	4	18.0288	20.0387	17.6709														7.85967	1.05267	13.3933
	207	2	4	4	5	20.6697	21.634	13.7704														3.21428	3.43608	106.901
	208	2	4	5	5	12.7636	21.1161	17.3652														2.83072	19.1826	677.658
	209	2	5	3	5	18.6331	21.634	17.3776														4.0829	-3.06725	-75.1243
	210	2	5	4	5	23.4309	23.2293	23.5217														3.72435	4.35751	117.001
	211	2	5	5	5	16.8871	17.5905	16.8871														13.4723	-0.585834	-4.34844
	212	3	0	0	4	16.0212	19.1858	16.0212														2.44376	-4.75798e-06	-0.000194699
	213	3	0	0	5	16.0611	17.2067	16.1868														1.76021	-1.40753e-06	-7.99635e-05
	214	3	0	1	3	16.8598	17.7245	17.4182														2.8356	0.00483253	0.170423
	215	3	0	1	4	17.1816	19.3199	17.5756														4.33562	-0.400024	-9.22646
	216	3	0	1	5	14.6654	15.9559	14.7808														4.54373	-0.191017	-4.20396
	217	3	0	2	3	18.1617	16.4738	16.87														1.38022	0.00174386	0.126346
	218	3	0	2	4	14.4437	18.0691	15.1142														3.62721	1.69096	46.6188
	219	3	0	2	5	17.7041	18.5244	17.6505														2.97562	-0.174496	-5.86421
	220	3	0	3	4	15.6689	20.1197	15.7329														3.74448	0.287681	7.6828
	221	3	0	3	5	16.8858	20.6375	16.9699														2.29766	-0.0448059	-1.95007
	222	3	0	4	5	16.559	17.7245	16.827														4.19895	0.0277974	0.662008
	223	3	1	0	4	15.8954	19.3199	16.3799														3.80736	-0.191277	-5.02388
	224	3	1	0	5	15.8401	17.8586	17.2281														3.71798	-0.633917	-17.0501
	225	3	1	1	4	16.4084	19.4539	17.8042														5.43531	-1.02748	-18.9038
	226	3	1	1	5	13.3791	16.09	13.7026														6.23759	-1.23627	-19.8197
	227	3	1	2	3	14.6513	16.6078	16.2565														1.60321	-0.0989949	-6.17478
	228	3	1	2	4	15.4406	18.2031	14.9194														4.24098	-0.893494	-21.0681
	229	3	1	2	5	18.4849	18.6584	18.8364														4.18355	0.826644	19.7594
	230	3	1	3	4	16.7308	20.2537	17.3375														5.99563	0.0178863	0.298322
	231	3	1	3	5	17.8786	20.7716	19.0333														5.14298	-0.759662	-14.7708
	232	3	1	4	5	15.7167	16.4738	15.1973														7.6623	-1.28481	-16.768
	233	3	2	0	4	14.0632	18.0691	14.2467														2.20226	0.448265	20.3547
	234	3	2	0	5	14.2356	16.6078	15.1749														1.66358	-0.482287	-28.991
	235	3	2	1	4	14.3699	18.2031	15.2475														3.34429	-0.657241	-19.6527
	236	3	2	1	5	13.1038	15.3571	13.5422														3.69726	-0.830437	-22.4609
	237	3	2	2	4	11.3725	16.9524	11.7016														1.34317	0.157591	11.7328
	238	3	2	2	5	16.4423	17.4077	16.4619														0.836437	0.334587	40.0014
	239	3	2	3	4	14.1682	19.003	14.4596														3.90893	0.262326	6.71095
	240	3	2	3	5	14.3863	19.5208	14.5739														2.60697	-0.538607	-20.6603
	241	3	2	4	5	17.5974	18.5244	17.637														2.82299	-0.534756	-18.9429
	242	3	3	0	4	16.623	20.1197	17.0904														3.78964	0.0518417	1.36799
	243	3	3	0	5	18.8869	18.6584	19.4141														3.49285	-0.394809	-11.3033
	244	3	3	1	4	18.9969	20.2537	19.8906														6.56905	-0.314702	-4.79067
	245	3	3	1	5	17.212	17.4077	18.1211														7.16392	-0.581534	-8.11754
	246	3	3	2	4	15.629	19.003	16.6845														5.37904	-0.288636	-5.36595
	247	3	3	2	5	18.0986	19.4583	18.0393														5.1142	-0.350616	-6.85574
	248	3	3	3	4	15.8634	21.0536	16.441														4.6601	0.373084	8.00591
	249	3	3	3	5	16.9882	21.5714	17.3356														3.60004	-0.369547	-10.2651
	250	3	3	4	5	16.3518	20.6375	17.3391														4.58836	-0.417773	-9.10507
	251	3	4	0	5	18.8357	20.7716	20.5982														4.47745	-0.712846	-15.9208
	252	3	4	1	5	13.5038	19.5208	15.8107														8.76655	-1.08702	-12.3997
	253	3	4	2	5	14.7282	21.5714	16.3474														4.41353	-0.933592	-21.1529
	254	3	4	3	5	19.364	20.494	21.3846														3.67167	-0.835413	-22.753
	255	3	4	4	4	17.8249	22.0893	19.5825														7.73173	0.0646054	0.835589
	256	3	4	4	5	12.2271	23.6846	16.086														6.10653	-0.85636	-14.0237
	257	3	4	5	5	17.6075	23.6846	19.1274														5.96487	0.350171	5.87055
	258	3	5	4	5	25.4908	25.2799	25.6755														5.82138	-0.221696	-3.8083
	259	3	5	5	5	15.061	19.7037	15.061														15.8112	13.6963	86.6235
	260	4	0	0	5	18.4796	18.2424	20.3989														0.813038	4.07855e-06	0.000501643
	261	4	0	1	4	17.1099	19.8377	17.08														6.75392	-1.08663	-16.0889
	262	4	0	1	5	17.8488	16.9916	19.627														3.98732	0.45862	11.502
	263	4	0	2	4	14.2481	18.5869	14.3949														5.89581	-0.214215	-3.63334
	264	4	0	2	5	17.7404	19.0422	20.1539														2.2695	0.202182	8.90864
	265	4	0	3	4	14.7974	20.6375	14.7601														5.83177	-1.15538	-19.8117
	266	4	0	3	5	16.9774	21.1554	16.2095														1.41024	0.0453776	3.21772
	267	4	0	4	5	15.309	19.8377	16.4755														3.37287	1.08358	32.1264
	268	4	1	0	5	16.39	19.9717	18.3645														3.68983	-1.25791	-34.0912
	269	4	1	1	5	16.4094	17.1257	20.0693														6.60022	-1.21342	-18.3845
	270	4	1	2	4	13.5132	18.721	15.2559														7.4286	-1.88942	-25.4344
	271	4	1	2	5	19.8846	19.1763	22.3957														4.39646	-1.23093	-27.9982
	272	4	1	3	4	16.2092	20.7716	17.4206														9.00195	-1.03935	-11.5458
	273	4	1	3	5	18.1891	21.2894	19.3288														5.1746	-1.14067	-22.0437
	274	4	1	4	5	13.9004	18.5869	15.2002														7.75524	-0.743496	-9.58702
	275	4	2	0	5	15.1803	18.721	16.6656														2.38241	-1.1246	-47.2041
	276	4	2	1	5	12.6517	17.4702	12.896														4.80686	-0.852526	-17.7356
	277	4	2	2	5	19.9479	17.9255	20.879														1.79633	0.568562	31.6513
	278	4	2	3	4	14.1511	19.5208	15.4005														7.66223	0.71154	9.28632
	279	4	2	3	5	14.8209	20.0387	15.7273														3.38556	-0.951746	-28.1119
	280	4	2	4	5	15.4153	20.6375	16.1311														3.66292	-0.702087	-19.1674
	281	4	3	0	5	18.8361	20.7716	19.396														2.56027	-0.606133	-23.6745
	282	4	3	1	5	14.7925	19.5208	15.9661														6.62212	-0.101354	-1.53054
	283	4	3	2	5	14.6892	21.5714	15.469														4.42268	0.838423	18.9573
	284	4	3	3	5	17.0957	22.0893	16.5761														2.72723	-0.473141	-17.3488
	285	4	3	4	5	16.3672	21.1554	16.8444														3.77687	0.453813	12.0156
	286	4	4	0	5	19.9907	21.2894	20.5681														3.79794	-0.466937	-12.2945
	287	4	4	1	5	13.8918	20.0387	15.5569														8.4778	0.0799532	0.943089
	288	4	4	2	5	14.2291	22.0893	15.84														3.97508	-0.18719	-4.70908
	289	4	4	3	5	18.2863	22.6071	19.2877														3.05191	-0.313547	-10.2738
	290	4	4	4	5	25.401	25.7978	25.1769														5.5481	1.20888	21.7891
	291	4	5	5	5	19.7891	21.433	23.2012														14.6877	16.2441	110.597
	292	5	0	1	5	18.3563	20.1823	20.0127														11.0547	-0.713668	-6.45577
	293	5	0	2	5	20.8565	22.2329	20.7818														8.88761	0.129088	1.45245
	294	5	0	3	5	20.7381	22.7507	21.7613														8.27025	8.02814	97.0724
	295	5	0	4	5	25.2335	20.3163	21.8969														9.58783	7.08108	73.8549
	296	5	1	2	5	24.0838	22.3669	24.4655														11.9062	5.24759	44.0743
	297	5	1	3	5	24.1994	22.8847	25.9038														12.9263	8.84126	68.3976
	298	5	1	4	5	21.7959	21.1161	20.5322														14.8619	10.1413	68.2371
	299	5	2	3	5	18.5128	21.634	20.3891														10.2775	9.50504	92.4837
	300	5	2	4	5	19.9142	23.6846	21.0762														9.90983	8.43319	85.0993
	301	5	3	4	5	17.4929	15.473	17.4929														9.22856	8.46803	91.759
	302	0	0	1	1	15.6156	12.9714	15.6156														4.48752	1.3e-06	2.89693e-05
	303	0	0	2	2	16.8197	17.0727	16.8197														2.6157	2.93967e-07	1.12385e-05
	304	0	0	3	3	18.3218	18.1084	18.3218														2.38548	-2.97849e-06	-0.000124859
	305	0	0	4	4	21.2532	21.299	21.2532														5.65566	1.45554e-06	2.5736e-05
	306	0	0	5	5	17.4618	13.2395	18.3182														10.8354	4.25303e-06	3.92512e-05
	307	1	1	2	2	21.7175	17.3407	21.8237														6.99728	-0.399722	-5.71253
	308	1	1	3	3	22.9053	18.3764	25.1727														8.77602	0.140879	1.60527
	309	1	1	4	4	26.1935	21.567	22.8983														14.0638	-1.31257	-9.33297
	310	1	1	5	5	18.2562	14.8392	18.2054														14.6211	-0.0345541	-0.236331
	311	2	2	3	3	17.1584	15.8749	17.9442														5.7443	0.428314	7.45634
	312	2	2	4	4	10.7769	19.0655	12.8504														6.12607	1.1902	19.4285
	313	2	2	5	5	18.9047	19.9761	18.6677														1.45477	-3.67939	-252.919
	314	3	3	4	4	19.3485	23.1667	17.3153														5.5685	0.78718	14.1363
	315	3	3	5	5	19.0023	24.2024	15.3212														7.42141	-0.579429	-7.80753
	316	4	4	5	5	15.343	15.473	15.343														4.7614	3.01254	63.2701
	317	1	0	0	1	11.3333	12.9714	11.3333														2.31677	2.89199e-06	0.000124828
	318	2	0	0	2	15.5654	13.2395	16.3617														-1.92108	-4.42699e-06	0.000230443
	319	2	1	1	2	16.7115	17.0727	16.7115														5.10867	-0.221805	-4.34173
	320	3	0	0	3	15.1337	17.3407	15.5321														1.86278	1.78001e-07	9.5557e-06
	321	3	1	1	3	11.3622	14.8392	11.212														3.54453	-0.131412	-3.70747
	322	3	2	2	3	19.4031	18.1084	19.4031														-1.14488	0.471737	-41.2041
	323	4	0	0	4	18.8206	18.3764	21.2647														4.47129	4.12152e-06	9.21773e-05
	324	4	1	1	4	14.449	15.8749	18.2129														8.77264	-1.7578	-20.0373
	325	4	2	2	4	18.8358	19.9761	20.5437														5.27778	-0.36452	-6.90669
	326	4	3	3	4	20.7635	21.299	20.7635														6.76199	0.25714	3.80273
	327	5	0	0	5	25.6134	21.567	25.5089														7.28629	3.20609e-06	4.40017e-05
	328	5	1	1	5	18.1497	19.0655	17.6237														14.5593	0.488115	3.3526
	329	5	2	2	5	21.7672	23.1667	20.439														8.44639	-0.946153	-11.2019
	330	5	3	3	5	25.2815	24.2024	24.0539														8.82397	7.93973	89.9791
	331	5	4	4	5	16.3481	15.473	16.3481														11.0797	2.70923	24.4522
	332	0	1	0	1	13.4662	12.9714	13.4662														3.24881	3.69601e-06	0.000113765
	333	0	2	0	2	17.1543	17.0727	17.1543														0.487893	-2.01394e-06	-0.000412783
	334	0	3	0	3	18.3773	18.1084	18.3773														2.34018	4.69799e-06	0.000200754
	335	0	4	0	4	26.356	21.299	26.356														5.50895	-3.07051e-06	-5.57366e-05
	336	0	5	0	5	16.3684	13.2395	16.8711														12.1203	-1.59697e-06	-1.3176e-05
	337	1	2	1	2	19.143	17.3407	19.2478														5.5563	0.0118666	0.21357
	338	1	3	1	3	21.5701	18.3764	23.5001														6.60119	0.111369	1.68711
	339	1	4	1	4	27.9623	21.567	27.4819														12.8441	0.284125	2.21211
	340	1	5	1	5	15.2105	14.8392	14.8172														15.4279	1.15814	7.50679
	341	2	3	2	3	15.5187	15.8749	17.6224														2.62217	0.570212	21.7458
	342	2	4	2	4	18.0433	19.0655	15.9654														5.75243	-0.356986	-6.20583
	343	2	5	2	5	18.3252	19.9761	18.4156														2.28692	6.81551	298.021
	344	3	4	3	4	18.5395	23.1667	19.3686														5.37677	0.586211	10.9027
	345	3	5	3	5	18.8234	24.2024	19.0988														6.36123	-0.102353	-1.60902
	346	4	5	4	5	15.2048	15.2049	15.2049														5.34287	0.765391	14.3255
	347	1	1	1	1	20.6129	15.741	21.2712														9.78352	-0.156702	-1.60169
	348	2	2	2	2	11.1191	10.738	13.7395														1.87919	-1.2578	-66.9333
	349	3	3	3	3	17.8295	18.9404	17.8755														4.00476	0.200005	4.99417
	350	4	4	4	4	23.7167	21.0118	24.566														10.148	2.89696	28.5471
	351	5	5	5	5	30.5809	27.3931	36.3445														28.4271	-8.52795	-29.9993
